# Supplementary material for: Intercropping with Gramineous Plants in Nutrient Solutions as a Tool to Optimize the Use of Iron in Brassica oleracea
Source: Plants (Basel). 2025 Jul 17;14(14):2215. doi: 10.3390/plants14142215 (PMC12299349; doi:10.3390/plants14142215)
Supplement: Supplementary file 1 [file plants-14-02215-s001.zip]

Archive with 1 entries (1 files):
- 1. Suplementar-Tables-Intercropping.pdf
